# Supplementary material for: The Congress Impact Factor: A proposal from board members of the World Society of Emergency Surgeons.it (WSES) and Academy of Emergency Medicine and Care (AcEMC)
Source: F1000Res. 2018 Oct 15;7:1185. Originally published 2018 Aug 3. [Version 2] doi: 10.12688/f1000research.15429.2 (PMC6208567; doi:10.12688/f1000research.15429.2)
Supplement: Supplementary file 1 [file f1000research-7-18107-s0000.tgz]

Archive with 1 entries (1 files):
- 9f89af58-20d2-46c2-a919-6c88f5d94006.docx
